# Supplementary material for: Vascular Accesses in Cardiac Stimulation and Electrophysiology: An Italian Survey Promoted by AIAC (Italian Association of Arrhythmias and Cardiac Pacing)
Source: Biology (Basel). 2022 Feb 8;11(2):265. doi: 10.3390/biology11020265 (PMC8869488; doi:10.3390/biology11020265)
Supplement: Supplementary file 1 [file biology-11-00265-s001.zip]

Archive with 2 entries (2 files):
- biology-1553051-supplementary/Elementi multimediali1.zip
- biology-1553051-supplementary/Survey AIAC regionale su accessi vascolari.zip
